# Supplementary material for: Genome-Wide Identification and Analysis of Chitinase GH18 Gene Family in Valsa mali
Source: J Fungi (Basel). 2025 Apr 7;11(4):290. doi: 10.3390/jof11040290 (PMC12028287; doi:10.3390/jof11040290)
Supplement: Supplementary file 1 [file jof-11-00290-s001.zip]

Archive with 1 entries (1 files):
- jof-3520870-supplementary.pdf
